# Supplementary material for: Whey Protein Powder Analysis by Mid-Infrared Spectroscopy
Source: Foods. 2021 May 10;10(5):1033. doi: 10.3390/foods10051033 (PMC8151012; doi:10.3390/foods10051033)
Supplement: Supplementary file 1 [file foods-10-01033-s001.zip]

Archive with 1 entries (1 files):
- foods-1191597-supplementary.pdf
